# Supplementary material for: Genome-wide identification of the longan R2R3-MYB gene family and its role in primary and lateral root
Source: BMC Plant Biol. 2023 Sep 23;23:448. doi: 10.1186/s12870-023-04464-9 (PMC10517564; doi:10.1186/s12870-023-04464-9)
Supplement: Supplementary file 2 — Additional file 2: Supplemental Table 1. Primers used in this study. [file 12870_2023_4464_MOESM2_ESM.xlsx]

## Sheet: Sheet1
Supplemental Table 1. Primers used in this study
DlMYB33 F	AGTTCAAAAGCAGGCAAAGCAG
DlMYB33 R	GCTTGAACTGTCAGTGTAGG
DlMYB34 F	ACTTTTTCCTGGACAGGTTTGC
DlMYB34 R	CGTTGGTCTGTAACTCAGTG
DlMYB35 F	ATTCAAGCACACGGTGAAGG
DlMYB35 R	CTTTGGGAGATGGACTTTGG
DlMYB47 F	AAACGAAAGCTATACAGCCGTG
DlMYB47 R	CTGTAAAGCTTATCGGGTGG
DlMYB48 F	ATCAAACTTCATGGTGAAGGCTG
DlMYB48 R	TGCGTATGATGTGAGTGTTCC
DlMYB52 F	CCACTATTGCAGCTAGACTG
DlMYB52 R	AACCACTGCAATTACTCTCTCC
DlMYB59 F	GATCAAGAATCACTGGAACACC
DlMYB59 R	CTGATGATGGTCATGATCAGC
DlMYB69 F	AGCTTCGGTCCAAGAAACTG
DlMYB69 R	ACAGTGTTAGATCCCGATCC
DlMYB70 F	TTAAAGGTCCATGGAGTGCAG
DlMYB70 R	GTCGCTACTACAGTTGATCTG
DlMYB77 F	GAACTGACATAGGTGCACTG
DlMYB77 R	ATTCTTTTGCAGGGAGGTGG
DlMYB83 F	CTGGGAAATAGATGGTCTGC
DlMYB83 R	TTTGATGCTGTCACTTGACTGG
DlMYB94 F	CATCTCCATTCACATTGGAGTG
DlMYB94 R	GGTGGTTGCTCCATTATTAGG
