# Supplementary material for: Genome-wide identification of the longan R2R3-MYB gene family and its role in primary and lateral root
Source: BMC Plant Biol. 2023 Sep 23;23:448. doi: 10.1186/s12870-023-04464-9 (PMC10517564; doi:10.1186/s12870-023-04464-9)
Supplement: Supplementary file 3 — Additional file 3. [file 12870_2023_4464_MOESM3_ESM.xlsx]

## Sheet: Sheet1
qPCR analysis file used to analyze the expression level differences of selected R2R3-MYB family members in the main roots and lateral roots of longan.
Sample Name	Reference Gene Ct Value	Gene Ct Value	Reference Gene CT Mean	Gene Delta Ct Value		Delta Delta Ct Value	Gene Relative Expression	Gene Relative Expression Mean
DlMYB52 Primary Root	29.124	27.2523		-2.03186		-0.0957699	1.06864
DlMYB52 Primary Root	29.2999	27.1872	29.2841	-2.09695	-1.93609	-0.160862	1.11795	1.00788
DlMYB52 Primary Root	29.4285	27.6047		-1.67946		0.256632	0.83704
DlMYB52 Lateral Root	27.9361	26.3045		-1.81209		0.124001	0.917639
DlMYB52 Lateral Root	28.1144	26.3687	28.1166	-1.74785		0.188239	0.877677	0.870245
DlMYB52 Lateral Root	28.2993	26.4749		-1.6417		0.294388	0.815418
Sample Name	Reference Gene Ct Value	Gene Ct Value	Reference Gene CT Mean	Gene Delta Ct Value		Delta Delta Ct Value	Gene Relative Expression	Gene Relative Expression Mean
DlMYB33 Primary Root	29.124	26.3255		-2.95858		0.0570109	0.961254
DlMYB33 Primary Root	29.2999	26.2477	29.2841	-3.03646	-3.01559	-0.0208665	1.01457	1.0004
DlMYB33 Primary Root	29.4285	26.2324		-3.05173		-0.0361444	1.02537
DlMYB33 Lateral Root	27.9361	26.517		-1.59959		1.416	0.37475
DlMYB33 Lateral Root	28.1144	26.838	28.1166	-1.27859		1.737	0.299993	0.363922
DlMYB33 Lateral Root	28.2993	26.3628		-1.75379		1.2618	0.417023
Sample Name	Reference Gene Ct Value	Gene Ct Value	Reference Gene CT Mean	Gene Delta Ct Value		Delta Delta Ct Value	Gene Relative Expression	Gene Relative Expression Mean
DlMYB34 Primary Root	29.124	27.8818		-1.40229		0.059866	0.959353
DlMYB34 Primary Root	29.2999	27.725	29.2841	-1.55913	-1.46215	-0.0969734	1.06953	1.00116
DlMYB34 Primary Root	29.4285	27.8591		-1.42505		0.0371075	0.974607
DlMYB34 Lateral Root	26.6732	25.9534		-0.718316		0.743839	0.597148
DlMYB34 Lateral Root	26.6733	25.992	26.6718	-0.679719		0.782436	0.581384	0.593061
DlMYB34 Lateral Root	26.6688	25.945		-0.726748		0.735406	0.600649
Sample Name	Reference Gene Ct Value	Gene Ct Value	Reference Gene CT Mean	Gene Delta Ct Value		Delta Delta Ct Value	Gene Relative Expression	Gene Relative Expression Mean
DlMYB77 Primary Root	29.124	26.9005		-2.38358		-0.00700315	1.00487
DlMYB77 Primary Root	29.2999	26.9769	29.2841	-2.30718	-2.37657	0.06939	0.953041	1.0007
DlMYB77 Primary Root	29.4285	26.8451		-2.43896		-0.0623868	1.04419
DlMYB77 Lateral Root	28.0771	26.6266		-1.33827		1.0383	0.486899
DlMYB77 Lateral Root	27.8695	26.1529	27.9649	-1.81197		0.564601	0.676142	0.561481
DlMYB77 Lateral Root	27.9482	26.5279		-1.43704		0.939533	0.521402
Sample Name	Reference Gene Ct Value	Gene Ct Value	Reference Gene CT Mean	Gene Delta Ct Value		Delta Delta Ct Value	Gene Relative Expression	Gene Relative Expression Mean
DlMYB47 Primary Root	26.941	22.492		-4.60408		-0.103727	1.07455
DlMYB47 Primary Root	27.1095	22.5625	27.096	-4.53349	-4.50035	-0.0331338	1.02323	1.00242
DlMYB47 Primary Root	27.2376	22.7325		-4.36349		0.136861	0.909496
DlMYB47 Lateral Root	27.9361	23.7516		-4.36504		0.135317	0.91047
DlMYB47 Lateral Root	28.1144	23.7199	28.1166	-4.39669		0.103666	0.930665	0.979566
DlMYB47 Lateral Root	28.2993	23.4819		-4.63466		-0.134306	1.09756
Sample Name	Reference Gene Ct Value	Gene Ct Value	Reference Gene CT Mean	Gene Delta Ct Value		Delta Delta Ct Value	Gene Relative Expression	Gene Relative Expression Mean
DlMYB35 Primary Root	26.941	25.5241		-1.57195		0.263611	0.833
DlMYB35 Primary Root	27.1095	25.2046	27.096	-1.89144	-1.83556	-0.0558796	1.03949	1.00912
DlMYB35 Primary Root	27.2376	25.0527		-2.0433		-0.207731	1.15487
DlMYB35 Lateral Root	26.6732	24.0107		-2.66109		-0.825525	1.77218
DlMYB35 Lateral Root	26.6733	24.0773	26.6718	-2.59445		-0.758888	1.69219	1.81112
DlMYB35 Lateral Root	26.6688	23.8587		-2.81303		-0.977467	1.969
Sample Name	Reference Gene Ct Value	Gene Ct Value	Reference Gene CT Mean	Gene Delta Ct Value		Delta Delta Ct Value	Gene Relative Expression	Gene Relative Expression Mean
DlMYB48 Primary Root	26.941	23.4873		-3.60873		-0.395053	1.31499
DlMYB48 Primary Root	27.1095	23.9918	27.096	-3.10419	-3.21367	0.109486	0.926918	1.02078
DlMYB48 Primary Root	27.2376	24.1679		-2.92811		0.285567	0.820419
DlMYB48 Lateral Root	28.0771	25.0392		-2.92568		0.287998	0.819038
DlMYB48 Lateral Root	27.8695	25.1665	27.9649	-2.7984		0.415274	0.749877	0.768645
DlMYB48 Lateral Root	27.9482	25.1915		-2.77345		0.440222	0.737021
Sample Name	Reference Gene Ct Value	Gene Ct Value	Reference Gene CT Mean	Gene Delta Ct Value		Delta Delta Ct Value	Gene Relative Expression	Gene Relative Expression Mean
DlMYB69 Primary Root	26.941	24.6441		-2.45193		-0.00520452	1.00361
DlMYB69 Primary Root	27.1095	24.6693	27.096	-2.42678	-2.44672	0.019942	0.986272	1.00005
DlMYB69 Primary Root	27.2376	24.6346		-2.46146		-0.0147374	1.01027
DlMYB69 Lateral Root	27.9361	23.9799		-4.13672		-1.69	3.22656
DlMYB69 Lateral Root	28.1144	24.1754	28.1166	-3.94123		-1.49451	2.81768	3.08084
DlMYB69 Lateral Root	28.2993	23.9926		-4.12401		-1.67729	3.19826
Sample Name	Reference Gene Ct Value	Gene Ct Value	Reference Gene CT Mean	Gene Delta Ct Value		Delta Delta Ct Value	Gene Relative Expression	Gene Relative Expression Mean
DlMYB59 Primary Root	26.941	24.6662		-2.42983		0.0549494	0.962628
DlMYB59 Primary Root	27.1095	24.5515	27.096	-2.54449	-2.48478	-0.0597108	1.04226	1.00053
DlMYB59 Primary Root	27.2376	24.616		-2.48002		0.00476138	0.996705
DlMYB59 Lateral Root	28.5138	26.7869		-1.75499		0.729795	0.602989
DlMYB59 Lateral Root	28.6015	26.6728	28.5419	-1.8691		0.615686	0.652619	0.601219
DlMYB59 Lateral Root	28.5102	26.9247		-1.61716		0.867622	0.548049
Sample Name	Reference Gene Ct Value	Gene Ct Value	Reference Gene CT Mean	Gene Delta Ct Value		Delta Delta Ct Value	Gene Relative Expression	Gene Relative Expression Mean
DlMYB83 Primary Root	26.941	31.8855		4.78945		0.0492077	0.966467
DlMYB83 Primary Root	27.1095	31.816	27.096	4.71992	4.74025	-0.0203228	1.01419	1.00029
DlMYB83 Primary Root	27.2376	31.8074		4.71136		-0.0288849	1.02022
DlMYB83 Lateral Root	27.9361	30.8343		2.71775		-2.0225	4.06287
DlMYB83 Lateral Root	28.1144	31.1831	28.1166	3.06651		-1.67374	3.1904	3.49539
DlMYB83 Lateral Root	28.2993	31.164		3.04741		-1.69283	3.23291
Sample Name	Reference Gene Ct Value	Gene Ct Value	Reference Gene CT Mean	Gene Delta Ct Value		Delta Delta Ct Value	Gene Relative Expression	Gene Relative Expression Mean
DlMYB70 Primary Root	26.941	26.9609		-0.135096		0.20342	0.868489
DlMYB70 Primary Root	27.1095	26.3961	27.096	-0.69994	-0.338516	-0.361424	1.28469	1.01648
DlMYB70 Primary Root	27.2376	26.9155		-0.180512		0.158004	0.896264
DlMYB70 Lateral Root	28.5138	24.784		-3.75782		-3.4193	10.6982
DlMYB70 Lateral Root	28.6015	25.3463	28.5419	-3.19552		-2.857	7.24507	9.10554
DlMYB70 Lateral Root	28.5102	24.9748		-3.56708		-3.22856	9.37331
